# Supplementary material for: Japanese Cohort Study Identifies an Association Between the Serotonin Transporter–Linked Polymorphic Region and Suicide Death
Source: Neuropsychopharmacol Rep. 2026 Apr 12;46(2):e70120. doi: 10.1002/npr2.70120 (PMC13071177; doi:10.1002/npr2.70120)
Supplement: Supplementary file 1 — Table S1: Provides participant‐level data used in this study. [file NPR2-46-e70120-s001.xlsx]

## Sheet: Table S1
Supplemetanry Table S1. The raw data of the participants
Phenotype	Sex	Age	Genotype_5HTTLPR	Method	Diagnosed/Possible psychiatric diseases
Suicide decedent	F	33	SS	Violent Method	No
Suicide decedent	F	53	SS	Violent Method	Yes
Suicide decedent	M	81	SL	Violent Method	No
Suicide decedent	M	57	LL	Violent Method	Yes
Suicide decedent	M	58	SS	Violent Method	No
Suicide decedent	M	26	SL	Non-Violent Method	Yes
Suicide decedent	M	39	SL	Violent Method	No
Suicide decedent	M	53	SL	Violent Method	No
Suicide decedent	M	21	SL	Violent Method	No
Suicide decedent	M	86	SL	Violent Method	No
Suicide decedent	F	23	SL	Violent Method	Yes
Suicide decedent	F	52	SS	Violent Method	No
Suicide decedent	M	57	SS	Non-Violent Method	Yes
Suicide decedent	F	22	SL	Violent Method	No
Suicide decedent	M	18	SL	Violent Method	Yes
Suicide decedent	F	69	SS	Violent Method	No
Suicide decedent	M	NA	SS	Violent Method	Yes
Suicide decedent	F	20	SL	Violent Method	Yes
Suicide decedent	M	22	SS	Violent Method	Yes
Suicide decedent	M	27	SL	Violent Method	Yes
Suicide decedent	M	40	SS	Violent Method	Yes
Suicide decedent	F	26	SS	Violent Method	Yes
Suicide decedent	F	32	SL	Violent Method	No
Suicide decedent	M	40	SS	Violent Method	No
Suicide decedent	M	50	LL	Violent Method	Yes
Suicide decedent	F	26	SL	Violent Method	Yes
Suicide decedent	M	55	SS	Violent Method	Yes
Suicide decedent	M	50	SS	Violent Method	No
Suicide decedent	F	49	SS	Unknown	NA
Suicide decedent	M	25	SS	Violent Method	No
Suicide decedent	M	47	SS	Violent Method	No
Suicide decedent	M	58	SS	Violent Method	No
Suicide decedent	F	28	SL	Violent Method	Yes
Suicide decedent	M	41	SS	Violent Method	Yes
Suicide decedent	M	81	SL	Violent Method	No
Suicide decedent	F	47	SS	Violent Method	No
Suicide decedent	M	21	SL	Violent Method	No
Suicide decedent	M	68	SL	Violent Method	No
Suicide decedent	M	26	SL	Violent Method	Yes
Suicide decedent	F	58	SL	Violent Method	Yes
Suicide decedent	F	70	SS	Violent Method	Yes
Suicide decedent	F	28	SS	Non-Violent Method	Yes
Suicide decedent	M	62	SS	Violent Method	Yes
Suicide decedent	M	25	SL	Violent Method	Yes
Suicide decedent	F	83	SS	Non-Violent Method	Yes
Suicide decedent	F	60	SL	Violent Method	Yes
Suicide decedent	M	58	SS	Violent Method	Yes
Suicide decedent	M	39	SS	Violent Method	Yes
Suicide decedent	F	36	SS	Violent Method	Yes
Suicide decedent	F	33	SS	Violent Method	Yes
Suicide decedent	M	68	LL	Violent Method	Yes
Suicide decedent	M	76	SL	Violent Method	Yes
Suicide decedent	F	55	SL	Violent Method	Yes
Suicide decedent	M	69	SS	Violent Method	Yes
Suicide decedent	M	58	SS	Violent Method	Yes
Suicide decedent	M	58	SS	Violent Method	Yes
Suicide decedent	M	38	SS	Violent Method	Yes
Suicide decedent	M	23	SL	Violent Method	Yes
Suicide decedent	M	45	SS	Violent Method	Yes
Suicide decedent	M	30	SS	Violent Method	Yes
Suicide decedent	M	45	SS	Violent Method	Yes
Suicide decedent	M	21	SL	Violent Method	Yes
Suicide decedent	M	31	SL	Non-Violent Method	Yes
Suicide decedent	F	30	LL	Violent Method	Yes
Suicide decedent	M	54	SS	Violent Method	Yes
Suicide decedent	M	35	SS	Violent Method	Yes
Suicide decedent	M	95	SS	Violent Method	Yes
Suicide decedent	M	84	SL	Violent Method	Yes
Suicide decedent	M	40	SS	Violent Method	Yes
Suicide decedent	F	50	SL	Violent Method	Yes
Suicide decedent	M	28	SS	Violent Method	Yes
Suicide decedent	F	87	SS	Violent Method	Yes
Suicide decedent	M	23	SS	Violent Method	Yes
Suicide decedent	F	52	SS	Violent Method	Yes
Suicide decedent	M	60	SS	Violent Method	Yes
Suicide decedent	M	23	SS	Violent Method	Yes
Suicide decedent	M	32	SS	Violent Method	Yes
Suicide decedent	M	44	SS	Violent Method	Yes
Suicide decedent	M	65	SS	Violent Method	Yes
Suicide decedent	M	19	SL	Violent Method	Yes
Suicide decedent	M	59	SL	Violent Method	Yes
Suicide decedent	M	38	LL	Violent Method	Yes
Suicide decedent	F	60	SS	Violent Method	Yes
Suicide decedent	M	47	SL	Violent Method	Yes
Suicide decedent	F	43	SS	Violent Method	Yes
Suicide decedent	M	67	SS	Violent Method	Yes
Suicide decedent	M	56	SL	Violent Method	Yes
Suicide decedent	F	46	SS	Violent Method	Yes
Suicide decedent	M	58	SS	Violent Method	Yes
Suicide decedent	M	44	SS	Violent Method	Yes
Suicide decedent	M	55	SS	Violent Method	Yes
Suicide decedent	M	45	SS	Violent Method	Yes
Suicide decedent	M	55	SS	Violent Method	Yes
Suicide decedent	F	26	SS	Violent Method	Yes
Suicide decedent	F	62	SL	Violent Method	Yes
Suicide decedent	M	48	SS	Violent Method	Yes
Suicide decedent	M	44	SS	Violent Method	Yes
Suicide decedent	M	60	SS	Violent Method	Yes
Suicide decedent	M	47	SL	Non-Violent Method	Yes
Suicide decedent	M	54	SS	Violent Method	Yes
Suicide decedent	F	46	SS	Violent Method	Yes
Suicide decedent	M	78	SS	Violent Method	Yes
Suicide decedent	F	89	SL	Non-Violent Method	Yes
Suicide decedent	M	32	SS	Violent Method	Yes
Suicide decedent	F	67	SS	Violent Method	No
Suicide decedent	M	77	SS	Violent Method	Yes
Suicide decedent	F	68	SS	Violent Method	Yes
Suicide decedent	M	50	SL	Violent Method	Yes
Suicide decedent	M	52	SS	Violent Method	Yes
Suicide decedent	M	24	SS	Violent Method	Yes
Suicide decedent	F	32	LL	Violent Method	Yes
Suicide decedent	M	50	SS	Violent Method	Yes
Suicide decedent	F	19	SS	Violent Method	Yes
Suicide decedent	F	38	SS	Violent Method	Yes
Suicide decedent	M	42	SS	Violent Method	Yes
Suicide decedent	F	32	LL	Violent Method	Yes
Suicide decedent	M	NA	SS	Violent Method	Yes
Suicide decedent	M	48	SS	Violent Method	Yes
Suicide decedent	F	26	SL	Violent Method	Yes
Suicide decedent	M	61	LL	Violent Method	Yes
Suicide decedent	M	63	SL	Violent Method	Yes
Suicide decedent	M	51	SS	Non-Violent Method	Yes
Suicide decedent	M	61	SS	Violent Method	Yes
Suicide decedent	F	33	SS	Unknown	Yes
Suicide decedent	M	40	SL	Violent Method	Yes
Suicide decedent	M	32	SS	Violent Method	Yes
Suicide decedent	M	55	SS	Violent Method	Yes
Suicide decedent	F	27	SL	Violent Method	Yes
Suicide decedent	M	49	SL	Violent Method	Yes
Suicide decedent	F	64	SS	Violent Method	Yes
Suicide decedent	M	24	SS	Violent Method	Yes
Suicide decedent	F	68	SL	Violent Method	Yes
Suicide decedent	M	31	SS	Violent Method	Yes
Suicide decedent	M	48	SS	Violent Method	Yes
Suicide decedent	M	80	SS	Violent Method	Yes
Suicide decedent	M	37	SS	Unknown	Yes
Suicide decedent	M	37	SL	Unknown	Yes
Suicide decedent	M	70	SS	Violent Method	Yes
Suicide decedent	F	59	SS	Violent Method	Yes
Suicide decedent	M	50	SL	Violent Method	Yes
Suicide decedent	M	45	SS	Unknown	Yes
Suicide decedent	M	35	SS	Violent Method	Yes
Suicide decedent	M	37	SS	Violent Method	Yes
Suicide decedent	M	57	SL	Violent Method	Yes
Suicide decedent	M	26	SL	Violent Method	Yes
Suicide decedent	M	54	SS	Violent Method	Yes
Suicide decedent	M	54	SL	Violent Method	Yes
Suicide decedent	F	21	SS	Non-Violent Method	Yes
Suicide decedent	F	NA	SS	Unknown	Yes
Suicide decedent	F	NA	SL	Unknown	Yes
Suicide decedent	F	NA	SL	Unknown	Yes
Suicide decedent	F	NA	SL	Unknown	Yes
Suicide decedent	F	NA	SS	Unknown	Yes
Suicide decedent	F	48	SS	Violent Method	Yes
Suicide decedent	F	71	SL	Violent Method	Yes
Suicide decedent	F	47	SS	Unknown	Yes
Suicide decedent	M	62	SS	Violent Method	No
Suicide decedent	F	43	SL	Non-Violent Method	Yes
Suicide decedent	F	86	SS	Violent Method	No
Suicide decedent	F	44	SS	Violent Method	Yes
Suicide decedent	M	68	SS	Violent Method	Yes
Suicide decedent	M	52	SS	Violent Method	Yes
Suicide decedent	M	47	SS	Violent Method	No
Suicide decedent	F	74	SS	Violent Method	Yes
Suicide decedent	M	37	SS	Violent Method	No
Suicide decedent	F	29	SS	Violent Method	Yes
Suicide decedent	M	59	SS	Unknown	Yes
Suicide decedent	M	30	SS	Violent Method	Yes
Suicide decedent	M	61	SS	Violent Method	Yes
Suicide decedent	M	50	SL	Violent Method	Yes
Suicide decedent	M	25	SS	Violent Method	No
Suicide decedent	M	38	SS	Violent Method	Yes
Suicide decedent	F	59	SS	Violent Method	Yes
Suicide decedent	M	34	SS	Non-Violent Method	Yes
Suicide decedent	M	62	SS	Violent Method	No
Suicide decedent	M	47	SS	Violent Method	No
Suicide decedent	M	46	SS	Violent Method	No
Suicide decedent	M	40	SS	Violent Method	No
Suicide decedent	M	57	SS	Violent Method	No
Suicide decedent	F	43	SS	Violent Method	Yes
Suicide decedent	M	56	SS	Violent Method	Yes
Suicide decedent	M	50	SS	Violent Method	No
Suicide decedent	M	73	SL	Violent Method	No
Suicide decedent	F	53	SS	Violent Method	No
Suicide decedent	F	69	SS	Violent Method	No
Suicide decedent	M	65	SS	Violent Method	Yes
Suicide decedent	M	66	SS	Violent Method	No
Suicide decedent	F	40	SS	Violent Method	No
Suicide decedent	M	18	SL	Violent Method	No
Suicide decedent	M	19	SS	Violent Method	No
Suicide decedent	M	20	SS	Violent Method	Yes
Suicide decedent	M	41	SL	Violent Method	Yes
Suicide decedent	M	63	SS	Violent Method	No
Suicide decedent	M	41	SS	Violent Method	No
Suicide decedent	F	19	SS	Violent Method	Yes
Suicide decedent	F	93	SS	Non-Violent Method	No
Suicide decedent	F	27	SS	Violent Method	Yes
Suicide decedent	M	63	SS	Violent Method	Yes
Suicide decedent	M	39	SS	Violent Method	No
Suicide decedent	M	40	SS	Violent Method	Yes
Suicide decedent	M	NA	SS	Violent Method	Yes
Suicide decedent	M	62	SS	Violent Method	No
Suicide decedent	M	45	SL	Violent Method	Yes
Suicide decedent	M	42	SS	Violent Method	Yes
Suicide decedent	M	67	SS	Violent Method	No
Suicide decedent	M	36	SS	Violent Method	Yes
Suicide decedent	F	63	SS	Violent Method	Yes
Suicide decedent	F	17	SS	Violent Method	No
Suicide decedent	M	56	SS	Violent Method	No
Suicide decedent	M	53	SL	Violent Method	Yes
Suicide decedent	M	68	SS	Violent Method	Yes
Suicide decedent	F	53	LL	Violent Method	Yes
Suicide decedent	M	39	SS	Violent Method	Yes
Suicide decedent	F	39	SS	Violent Method	Yes
Suicide decedent	M	32	SS	Violent Method	Yes
Suicide decedent	M	48	SS	Violent Method	No
Suicide decedent	M	61	SL	Violent Method	Yes
Suicide decedent	M	62	SS	Violent Method	Yes
Suicide decedent	F	80	SS	Violent Method	Yes
Suicide decedent	F	71	SS	Violent Method	No
Suicide decedent	F	59	SS	Violent Method	Yes
Suicide decedent	M	81	SS	Violent Method	No
Suicide decedent	M	72	SS	Violent Method	Yes
Suicide decedent	F	65	SS	Violent Method	Yes
Suicide decedent	M	69	SS	Violent Method	No
Suicide decedent	M	64	SL	Violent Method	No
Suicide decedent	M	51	SS	Violent Method	No
Suicide decedent	M	52	SS	Violent Method	Yes
Suicide decedent	M	36	SS	Violent Method	Yes
Suicide decedent	M	69	SS	Violent Method	Yes
Suicide decedent	F	35	SL	Violent Method	Yes
Suicide decedent	M	32	SS	Violent Method	Yes
Suicide decedent	F	15	SL	Violent Method	No
Suicide decedent	M	72	SL	Violent Method	No
Suicide decedent	F	73	SS	Violent Method	Yes
Suicide decedent	M	43	SS	Violent Method	No
Suicide decedent	M	47	SS	Violent Method	No
Suicide decedent	M	27	SL	Violent Method	No
Suicide decedent	M	75	SS	Violent Method	No
Suicide decedent	M	63	SS	Violent Method	Yes
Suicide decedent	F	67	SS	Violent Method	No
Suicide decedent	F	62	SL	Non-Violent Method	Yes
Suicide decedent	M	27	SS	Violent Method	Yes
Suicide decedent	M	52	SS	Violent Method	No
Suicide decedent	M	NA	SS	Violent Method	No
Suicide decedent	F	56	SL	Violent Method	Yes
Suicide decedent	M	47	SL	Violent Method	No
Suicide decedent	F	50	SS	Violent Method	No
Suicide decedent	M	42	SS	Violent Method	No
Suicide decedent	F	74	SL	Violent Method	Yes
Suicide decedent	M	55	SS	Violent Method	No
Suicide decedent	F	40	SS	Violent Method	Yes
Suicide decedent	M	34	SL	Violent Method	Yes
Suicide decedent	F	43	SS	Violent Method	Yes
Suicide decedent	F	42	SL	Violent Method	Yes
Suicide decedent	M	65	SL	Violent Method	No
Suicide decedent	M	75	SS	Violent Method	No
Suicide decedent	M	39	SS	Violent Method	No
Suicide decedent	M	54	SS	Violent Method	No
Suicide decedent	M	68	SS	Violent Method	No
Suicide decedent	F	66	SS	Violent Method	No
Suicide decedent	M	85	SS	Violent Method	No
Suicide decedent	F	52	SS	Violent Method	No
Suicide decedent	M	49	SL	Violent Method	Yes
Suicide decedent	M	32	SS	Violent Method	Yes
Suicide decedent	F	69	SS	Violent Method	No
Suicide decedent	M	63	SS	Violent Method	No
Suicide decedent	M	67	SS	Violent Method	Yes
Suicide decedent	F	40	SS	Violent Method	No
Suicide decedent	M	59	SS	Unknown	Yes
Suicide decedent	M	56	SS	Violent Method	No
Suicide decedent	F	14	SS	Violent Method	No
Suicide decedent	F	68	SL	Violent Method	Yes
Suicide decedent	F	38	SS	Violent Method	Yes
Suicide decedent	F	94	SS	Violent Method	No
Suicide decedent	M	61	SS	Violent Method	Yes
Suicide decedent	F	50	SS	Violent Method	Yes
Suicide decedent	M	42	SS	Violent Method	No
Suicide decedent	M	63	SS	Violent Method	Yes
Suicide decedent	M	47	SS	Violent Method	Yes
Suicide decedent	M	44	SS	Violent Method	Yes
Suicide decedent	M	78	SL	Violent Method	Yes
Suicide decedent	F	70	SS	Violent Method	Yes
Suicide decedent	M	46	SS	Violent Method	No
Suicide decedent	M	48	SS	Unknown	Yes
Suicide decedent	M	59	SL	Violent Method	No
Suicide decedent	F	38	SS	Violent Method	Yes
Suicide decedent	M	45	SS	Violent Method	NA
Suicide decedent	M	63	SL	Violent Method	Yes
Suicide decedent	F	62	SS	Violent Method	No
Suicide decedent	F	17	SL	Violent Method	Yes
Suicide decedent	F	42	SS	Violent Method	Yes
Suicide decedent	M	69	SS	Violent Method	No
Suicide decedent	F	26	SS	Violent Method	Yes
Suicide decedent	M	50	SS	Violent Method	No
Suicide decedent	M	16	SL	Violent Method	No
Suicide decedent	M	68	SL	Violent Method	No
Suicide decedent	M	48	SS	Violent Method	Yes
Suicide decedent	M	23	SS	Non-Violent Method	No
Suicide decedent	M	23	SS	Violent Method	Yes
Suicide decedent	F	42	SS	Violent Method	Yes
Suicide decedent	M	80	SL	Violent Method	No
Suicide decedent	M	70	SS	Violent Method	No
Suicide decedent	F	43	SS	Violent Method	Yes
Suicide decedent	M	25	SS	Violent Method	Yes
Suicide decedent	M	65	SS	Violent Method	No
Suicide decedent	M	32	SL	Violent Method	Yes
Suicide decedent	M	57	SS	Violent Method	Yes
Suicide decedent	M	58	SS	Violent Method	Yes
Suicide decedent	M	18	SS	Violent Method	NA
Suicide decedent	M	17	SL	Violent Method	No
Suicide decedent	F	80	SL	Violent Method	No
Suicide decedent	F	52	SS	Violent Method	Yes
Suicide decedent	M	65	SL	Violent Method	No
Suicide decedent	F	83	SS	Violent Method	No
Suicide decedent	M	66	SS	Violent Method	No
Suicide decedent	M	35	SS	Violent Method	No
Suicide decedent	F	19	SS	Violent Method	No
Suicide decedent	M	72	SS	Violent Method	No
Suicide decedent	M	65	SS	Violent Method	No
Suicide decedent	M	56	SS	Violent Method	Yes
Suicide decedent	F	84	SS	Non-Violent Method	No
Suicide decedent	M	82	SS	Violent Method	Yes
Suicide decedent	F	41	SS	Violent Method	Yes
Suicide decedent	M	37	SS	Violent Method	No
Suicide decedent	M	53	SL	Violent Method	No
Suicide decedent	M	33	SL	Violent Method	Yes
Suicide decedent	F	38	SS	Unknown	Yes
Suicide decedent	M	65	SL	Violent Method	No
Suicide decedent	M	76	SS	Violent Method	Yes
Suicide decedent	M	28	SS	Violent Method	Yes
Suicide decedent	M	62	SS	Violent Method	No
Suicide decedent	M	59	SS	Violent Method	No
Suicide decedent	M	91	SS	Violent Method	Yes
Suicide decedent	F	51	SL	Unknown	Yes
Suicide decedent	M	72	SS	Violent Method	No
Suicide decedent	M	NA	SS	Violent Method	Yes
Suicide decedent	F	58	SL	Violent Method	Yes
Suicide decedent	M	41	SS	Violent Method	Yes
Suicide decedent	M	79	SS	Violent Method	No
Suicide decedent	M	27	SS	Violent Method	Yes
Suicide decedent	F	47	SS	Violent Method	No
Suicide decedent	M	59	SS	Violent Method	No
Suicide decedent	M	60	SS	Violent Method	Yes
Suicide decedent	M	43	SS	Violent Method	Yes
Suicide decedent	M	29	SS	Violent Method	No
Suicide decedent	M	76	SS	Violent Method	No
Suicide decedent	F	26	SS	Violent Method	Yes
Suicide decedent	M	69	SS	Violent Method	Yes
Suicide decedent	M	45	SS	Violent Method	No
Suicide decedent	M	68	SL	Violent Method	No
Suicide decedent	F	46	SS	Violent Method	Yes
Suicide decedent	F	66	SS	Violent Method	Yes
Suicide decedent	M	65	SL	Violent Method	Yes
Suicide decedent	F	64	SL	Violent Method	Yes
Suicide decedent	F	23	SS	Violent Method	Yes
Suicide decedent	F	54	SS	Violent Method	Yes
Suicide decedent	M	59	SS	Violent Method	No
Suicide decedent	F	38	SS	Violent Method	No
Suicide decedent	F	50	SS	Violent Method	No
Suicide decedent	M	70	SS	Violent Method	No
Suicide decedent	M	48	SS	Violent Method	No
Suicide decedent	M	65	SS	Violent Method	No
Suicide decedent	M	49	SS	Violent Method	No
Suicide decedent	M	51	SL	Violent Method	No
Suicide decedent	F	44	SS	Violent Method	Yes
Suicide decedent	F	76	SS	Violent Method	No
Suicide decedent	F	78	SL	Violent Method	Yes
Suicide decedent	M	62	SL	Violent Method	No
Suicide decedent	M	73	SS	Violent Method	No
Suicide decedent	M	43	SS	Violent Method	No
Suicide decedent	F	78	SS	Violent Method	Yes
Suicide decedent	M	67	SS	Violent Method	No
Suicide decedent	M	44	SL	Violent Method	Yes
Suicide decedent	F	33	SL	Violent Method	Yes
Suicide decedent	M	12	SL	Violent Method	No
Suicide decedent	F	60	SL	Violent Method	Yes
Suicide decedent	M	56	SS	Violent Method	No
Suicide decedent	M	18	SS	Violent Method	No
Suicide decedent	M	20	SS	Violent Method	No
Suicide decedent	F	65	SL	Violent Method	Yes
Suicide decedent	F	80	SS	Violent Method	Yes
Suicide decedent	F	23	SL	Violent Method	Yes
Suicide decedent	M	45	SL	Violent Method	No
Suicide decedent	F	NA	SL	Violent Method	Yes
Suicide decedent	F	41	SS	Violent Method	Yes
Suicide decedent	M	50	SS	Violent Method	No
Suicide decedent	M	57	SL	Violent Method	No
Suicide decedent	F	55	SS	Violent Method	Yes
Suicide decedent	M	80	SS	Violent Method	Yes
Suicide decedent	M	84	SL	Violent Method	No
Suicide decedent	F	75	SS	Unknown	Yes
Suicide decedent	M	67	SL	Violent Method	Yes
Suicide decedent	M	NA	SL	Violent Method	No
Suicide decedent	M	27	SS	Non-Violent Method	Yes
Suicide decedent	M	41	SS	Violent Method	Yes
Suicide decedent	F	33	SS	Violent Method	Yes
Suicide decedent	M	51	SS	Violent Method	Yes
Suicide decedent	M	25	SS	Violent Method	No
Suicide decedent	M	47	SS	Violent Method	No
Suicide decedent	M	34	SS	Violent Method	No
Suicide decedent	F	49	SL	Violent Method	Yes
Suicide decedent	M	60	SS	Violent Method	Yes
Suicide decedent	F	82	SS	Violent Method	Yes
Suicide decedent	M	62	SS	Violent Method	No
Suicide decedent	M	63	SS	Violent Method	No
Suicide decedent	M	54	SL	Violent Method	No
Suicide decedent	M	41	SS	Non-Violent Method	Yes
Suicide decedent	M	63	LL	Violent Method	No
Suicide decedent	M	47	SS	Violent Method	No
Suicide decedent	F	41	SS	Violent Method	No
Suicide decedent	M	22	SS	Violent Method	Yes
Suicide decedent	M	52	SL	Violent Method	No
Suicide decedent	M	35	SS	Violent Method	Yes
Suicide decedent	M	87	LL	Violent Method	No
Suicide decedent	F	52	SS	Violent Method	Yes
Suicide decedent	M	45	SL	Violent Method	No
Suicide decedent	M	53	SS	Violent Method	No
Suicide decedent	F	51	SS	Violent Method	Yes
Suicide decedent	M	36	LL	Violent Method	No
Suicide decedent	M	70	SS	Violent Method	No
Suicide decedent	F	66	SS	Violent Method	No
Suicide decedent	M	74	SS	Violent Method	No
Suicide decedent	F	56	SS	Violent Method	Yes
Suicide decedent	M	36	SS	Violent Method	Yes
Suicide decedent	M	57	SS	Violent Method	No
Suicide decedent	F	59	SS	Violent Method	Yes
Suicide decedent	F	63	SS	Violent Method	No
Suicide decedent	M	53	SS	Violent Method	Yes
Suicide decedent	M	62	SS	Violent Method	No
Suicide decedent	M	71	SS	Violent Method	Yes
Suicide decedent	M	42	SL	Violent Method	Yes
Suicide decedent	M	42	SL	Violent Method	No
Suicide decedent	F	22	SS	Violent Method	Yes
Suicide decedent	M	64	SS	Violent Method	No
Suicide decedent	M	63	LL	Violent Method	No
Suicide decedent	M	73	SS	Violent Method	No
Suicide decedent	M	61	SS	Violent Method	No
Suicide decedent	M	41	SS	Violent Method	No
Suicide decedent	F	48	SS	Violent Method	Yes
Suicide decedent	F	41	SS	Violent Method	Yes
Suicide decedent	M	68	LL	Violent Method	No
Suicide decedent	M	21	SL	Violent Method	No
Suicide decedent	F	NA	SS	Violent Method	Yes
Suicide decedent	F	39	SL	Violent Method	Yes
Suicide decedent	M	51	SL	Violent Method	Yes
Suicide decedent	M	66	SL	Violent Method	Yes
Suicide decedent	F	16	SL	Violent Method	Yes
Control	F	69	SL	NA	No
Control	F	33	SS	NA	No
Control	F	39	LL	NA	No
Control	F	58	SS	NA	No
Control	F	21	SS	NA	No
Control	F	20	SL	NA	No
Control	F	67	LL	NA	No
Control	M	23	SS	NA	No
Control	F	61	SL	NA	No
Control	F	22	SL	NA	No
Control	M	66	SL	NA	No
Control	F	22	LL	NA	No
Control	F	26	LL	NA	No
Control	F	23	SL	NA	No
Control	F	49	SL	NA	No
Control	F	34	SS	NA	No
Control	M	66	LL	NA	No
Control	F	70	SS	NA	No
Control	M	30	SL	NA	No
Control	F	70	SS	NA	No
Control	F	60	SL	NA	No
Control	M	37	SS	NA	No
Control	F	65	SL	NA	No
Control	F	67	SL	NA	No
Control	M	59	SS	NA	No
Control	F	42	SL	NA	No
Control	F	38	SS	NA	No
Control	F	28	SS	NA	No
Control	F	23	SS	NA	No
Control	F	49	SS	NA	No
Control	F	65	SS	NA	No
Control	F	55	SS	NA	No
Control	F	51	SS	NA	No
Control	F	36	SS	NA	No
Control	F	52	SS	NA	No
Control	M	31	SL	NA	No
Control	M	25	SL	NA	No
Control	M	23	SS	NA	No
Control	M	45	SS	NA	No
Control	M	20	SL	NA	No
Control	M	29	SS	NA	No
Control	F	29	SL	NA	No
Control	F	55	SS	NA	No
Control	F	38	SS	NA	No
Control	F	46	SS	NA	No
Control	M	28	SL	NA	No
Control	F	39	SL	NA	No
Control	F	43	SL	NA	No
Control	M	20	SS	NA	No
Control	F	25	SS	NA	No
Control	F	64	SL	NA	No
Control	F	46	SL	NA	No
Control	F	21	SS	NA	No
Control	F	25	SL	NA	No
Control	F	51	SS	NA	No
Control	F	33	SS	NA	No
Control	F	56	SL	NA	No
Control	F	38	LL	NA	No
Control	F	NA	SL	NA	No
Control	F	21	SL	NA	No
Control	F	49	SS	NA	No
Control	F	53	SS	NA	No
Control	F	62	SL	NA	No
Control	F	56	SL	NA	No
Control	F	59	SL	NA	No
Control	F	51	SL	NA	No
Control	F	63	SL	NA	No
Control	F	50	SS	NA	No
Control	F	36	SL	NA	No
Control	F	51	SS	NA	No
Control	M	22	SS	NA	No
Control	M	30	SS	NA	No
Control	M	42	SL	NA	No
Control	M	22	SL	NA	No
Control	M	25	SL	NA	No
Control	M	30	SL	NA	No
Control	F	32	SL	NA	No
Control	F	67	SS	NA	No
Control	M	39	SS	NA	No
Control	M	21	SL	NA	No
Control	M	23	SL	NA	No
Control	F	56	SS	NA	No
Control	F	NA	SL	NA	No
Control	F	61	SS	NA	No
Control	F	73	SS	NA	No
Control	F	36	SL	NA	No
Control	F	73	SS	NA	No
Control	F	70	SS	NA	No
Control	F	58	SL	NA	No
Control	F	37	SL	NA	No
Control	F	41	SL	NA	No
Control	F	32	SS	NA	No
Control	M	63	SL	NA	No
Control	M	24	LL	NA	No
Control	M	30	SL	NA	No
Control	F	NA	SL	NA	No
Control	F	31	SL	NA	No
Control	F	35	SL	NA	No
Control	F	33	SS	NA	No
Control	M	38	SS	NA	No
Control	F	33	SS	NA	No
Control	F	64	SS	NA	No
Control	M	23	SS	NA	No
Control	M	19	SS	NA	No
Control	M	25	SS	NA	No
Control	M	25	LL	NA	No
Control	M	23	SL	NA	No
Control	M	20	SS	NA	No
Control	M	21	SS	NA	No
Control	M	22	SS	NA	No
Control	M	21	SL	NA	No
Control	M	18	SL	NA	No
Control	M	53	SS	NA	No
Control	F	27	SL	NA	No
Control	M	53	SL	NA	No
Control	M	37	SS	NA	No
Control	M	39	SS	NA	No
Control	M	67	SS	NA	No
Control	F	63	SL	NA	No
Control	M	39	SL	NA	No
Control	M	71	SS	NA	No
Control	M	38	SL	NA	No
Control	M	33	SS	NA	No
Control	M	30	SS	NA	No
Control	M	46	SL	NA	No
Control	M	53	SS	NA	No
Control	M	68	SS	NA	No
Control	F	62	SS	NA	No
Control	M	28	SL	NA	No
Control	F	61	SS	NA	No
Control	M	58	SL	NA	No
Control	F	21	SS	NA	No
Control	F	57	SL	NA	No
Control	F	49	LL	NA	No
Control	F	37	SL	NA	No
Control	F	55	SL	NA	No
Control	M	42	SS	NA	No
Control	M	65	SS	NA	No
Control	M	44	SS	NA	No
Control	F	39	SL	NA	No
Control	F	25	SS	NA	No
Control	M	66	SL	NA	No
Control	M	72	SL	NA	No
Control	M	27	SS	NA	No
Control	M	26	SS	NA	No
Control	M	25	SS	NA	No
Control	F	26	SS	NA	No
Control	M	31	SS	NA	No
Control	M	27	SL	NA	No
Control	F	25	SS	NA	No
Control	M	26	SL	NA	No
Control	M	41	SS	NA	No
Control	M	40	SS	NA	No
Control	M	37	LL	NA	No
Control	M	35	SL	NA	No
Control	M	73	SS	NA	No
Control	M	39	SS	NA	No
Control	M	26	SS	NA	No
Control	M	21	SS	NA	No
Control	M	36	SS	NA	No
Control	M	30	SL	NA	No
Control	M	50	SS	NA	No
Control	M	36	LL	NA	No
Control	F	47	SS	NA	No
Control	M	29	SS	NA	No
Control	M	42	SL	NA	No
Control	M	30	SS	NA	No
Control	M	43	SS	NA	No
Control	M	30	SL	NA	No
Control	M	56	SL	NA	No
Control	M	50	SL	NA	No
Control	M	52	SS	NA	No
Control	F	31	SS	NA	No
Control	M	27	SS	NA	No
Control	M	22	SS	NA	No
Control	M	40	SS	NA	No
Control	M	25	SS	NA	No
Control	M	31	SL	NA	No
Control	M	21	SL	NA	No
Control	M	44	SL	NA	No
Control	F	29	SL	NA	No
Control	F	56	SS	NA	No
Control	F	71	SS	NA	No
Control	M	52	SS	NA	No
Control	M	59	SS	NA	No
Control	F	53	SS	NA	No
Control	M	49	SS	NA	No
Control	F	85	SL	NA	No
Control	M	63	SS	NA	No
Control	F	91	SS	NA	No
Control	M	71	SL	NA	No
Control	F	84	SS	NA	No
Control	F	76	SS	NA	No
Control	M	78	SS	NA	No
Control	M	63	SS	NA	No
Control	F	91	SS	NA	No
Control	M	63	SS	NA	No
Control	F	83	SS	NA	No
Control	F	57	SL	NA	No
Control	F	72	SS	NA	No
Control	F	94	LL	NA	No
Control	F	50	SL	NA	No
Control	M	85	SS	NA	No
Control	F	87	SS	NA	No
Control	M	70	SS	NA	No
Control	F	82	SS	NA	No
Control	F	76	SS	NA	No
Control	F	79	SS	NA	No
Control	M	63	SS	NA	No
Control	M	44	SS	NA	No
Control	M	65	SS	NA	No
Control	F	64	SL	NA	No
Control	F	41	SL	NA	No
Control	M	43	SS	NA	No
Control	F	77	SL	NA	No
Control	F	72	SS	NA	No
Control	M	59	SS	NA	No
Control	F	62	LL	NA	No
Control	F	61	SS	NA	No
Control	F	82	SL	NA	No
Control	M	NA	SL	NA	No
Control	F	81	SL	NA	No
Control	F	66	LL	NA	No
Control	M	73	SL	NA	No
Control	F	79	SS	NA	No
Control	M	79	SS	NA	No
Control	F	86	SL	NA	No
Control	M	48	SS	NA	No
Control	F	66	SS	NA	No
Control	F	60	SL	NA	No
Control	M	86	SL	NA	No
Control	F	83	SL	NA	No
Control	M	76	SS	NA	No
Control	F	79	SS	NA	No
Control	F	62	SS	NA	No
Control	F	51	SS	NA	No
Control	M	63	SS	NA	No
Control	F	61	SS	NA	No
Control	M	61	SL	NA	No
Control	M	58	SL	NA	No
Control	M	66	LL	NA	No
Control	F	63	SS	NA	No
Control	F	74	SS	NA	No
Control	F	48	SS	NA	No
Control	M	41	SS	NA	No
Control	M	80	SS	NA	No
Control	M	42	SS	NA	No
Control	F	77	SS	NA	No
Control	M	76	SS	NA	No
Control	F	82	SL	NA	No
Control	F	77	SS	NA	No
Control	F	66	SL	NA	No
Control	F	55	SS	NA	No
Control	M	71	SS	NA	No
Control	F	92	SS	NA	No
Control	M	60	SL	NA	No
Control	M	61	SS	NA	No
Control	F	83	SL	NA	No
Control	M	65	SS	NA	No
Control	F	59	SS	NA	No
Control	F	69	SS	NA	No
Control	M	89	SL	NA	No
Control	F	73	SL	NA	No
Control	M	75	SL	NA	No
Control	M	61	SL	NA	No
Control	M	57	SL	NA	No
Control	F	70	SS	NA	No
Control	F	73	SL	NA	No
Control	F	76	SL	NA	No
Control	F	70	SS	NA	No
Control	F	62	LL	NA	No
Control	M	71	SS	NA	No
Control	M	58	SS	NA	No
Control	F	64	SS	NA	No
Control	F	64	SS	NA	No
Control	M	79	SS	NA	No
Control	F	76	SL	NA	No
Control	M	71	SL	NA	No
Control	M	59	SS	NA	No
Control	M	80	SS	NA	No
Control	M	68	SS	NA	No
Control	M	66	SS	NA	No
Control	F	59	SS	NA	No
Control	M	47	SL	NA	No
Control	F	76	SS	NA	No
Control	M	85	SL	NA	No
Control	M	80	SS	NA	No
Control	F	90	SS	NA	No
Control	M	67	SL	NA	No
Control	M	65	SS	NA	No
Control	M	62	SS	NA	No
Control	F	63	SS	NA	No
Control	F	84	SS	NA	No
Control	F	72	SS	NA	No
Control	F	59	SS	NA	No
Control	M	57	SS	NA	No
Control	F	65	SS	NA	No
Control	M	74	SL	NA	No
Control	F	73	SS	NA	No
Control	F	63	SL	NA	No
Control	M	52	LL	NA	No
Control	F	74	SL	NA	No
Control	M	43	SS	NA	No
Control	F	40	SS	NA	No
Control	M	68	SL	NA	No
Control	M	63	SS	NA	No
Control	F	69	SL	NA	No
Control	F	45	SS	NA	No
Control	F	45	SS	NA	No
Control	F	42	SL	NA	No
Control	F	67	SS	NA	No
Control	F	67	SS	NA	No
Control	F	66	SS	NA	No
Control	M	75	SS	NA	No
Control	M	73	SS	NA	No
Control	F	62	SS	NA	No
Control	F	58	SS	NA	No
Control	F	61	SL	NA	No
Control	F	67	SL	NA	No
Control	F	79	LL	NA	No
Control	F	61	SS	NA	No
Control	F	62	SS	NA	No
Control	F	NA	SL	NA	No
Control	F	66	SS	NA	No
Control	M	68	SS	NA	No
Control	F	45	SL	NA	No
Control	M	56	SS	NA	No
Control	M	54	SS	NA	No
Control	F	66	SL	NA	No
Control	F	55	LL	NA	No
Control	F	52	SS	NA	No
Control	F	46	SS	NA	No
Control	M	NA	SS	NA	No
Control	F	62	SL	NA	No
Control	M	57	SS	NA	No
Control	M	46	SL	NA	No
Control	M	53	SS	NA	No
Control	F	34	SL	NA	No
Control	F	50	SS	NA	No
Control	M	68	SS	NA	No
Control	F	70	SL	NA	No
Control	M	67	SL	NA	No
Control	M	69	SS	NA	No
Control	F	62	SS	NA	No
Control	F	71	LL	NA	No
Control	F	67	SL	NA	No
Control	F	78	SS	NA	No
Control	F	43	SS	NA	No
Control	F	64	SS	NA	No
Control	M	83	SS	NA	No
Control	F	70	LL	NA	No
Control	F	69	SS	NA	No
Control	F	63	SS	NA	No
Control	F	60	SS	NA	No
Control	F	83	SL	NA	No
Control	F	79	SS	NA	No
Control	M	76	SL	NA	No
Control	F	91	LL	NA	No
Control	F	71	SS	NA	No
Control	F	70	SS	NA	No
Control	F	66	SS	NA	No
